# Supplementary material for: ActivityFinder: Toward the Fully Automatic Integration of Structural and Binding Affinity Data
Source: J Chem Inf Model. 2026 Jan 2;66(2):1013–34. doi: 10.1021/acs.jcim.5c02505 (PMC12848982; doi:10.1021/acs.jcim.5c02505)
Supplement: Supplementary file 2 [file ci5c02505_si_002.zip]

Archive with 3 entries (3 files):
- unwanted_ligands.csv
- amino_acid_mapping.csv
- supporting_information.pdf
