# Supplementary material for: ActivityFinder: Toward the Fully Automatic Integration of Structural and Binding Affinity Data
Source: J Chem Inf Model. 2026 Jan 2;66(2):1013–34. doi: 10.1021/acs.jcim.5c02505 (PMC12848982; doi:10.1021/acs.jcim.5c02505)
Supplement: Supplementary file 2 [file ci5c02505_si_002.zip › unwanted_ligands.csv]

HET code	Category
UNL	Dummies
DUM	Dummies
3CO	Ions
4MO	Ions
6MO	Ions
AG	Ions
AL	Ions
AR	Ions
AU	Ions
AU3	Ions
BA	Ions
BR	Ions
CA	Ions
CD	Ions
CE	Ions
CL	Ions
CMO	Ions
CO	Ions
CR	Ions
CS	Ions
CU	Ions
CU1	Ions
CYN	Ions
EU	Ions
EU3	Ions
F	Ions
FE	Ions
FE2	Ions
GA	Ions
GD	Ions
GD3	Ions
HDZ	Ions
HG	Ions
HO	Ions
HO3	Ions
IOD	Ions
IR3	Ions
K	Ions
KR	Ions
LA	Ions
LI	Ions
LU	Ions
MG	Ions
MN	Ions
NA	Ions
NI	Ions
PT	Ions
OS4	Ions
OXY	Ions
PB	Ions
PD	Ions
RB	Ions
PER	Ions
PR	Ions
SM	Ions
SR	Ions
TB	Ions
SX	Ions
TL	Ions
U1	Ions
W	Ions
XE	Ions
YB	Ions
YT3	Ions
ZN	Ions
VO4	Ions
PO3	Ions
DMS	Solvents
GOL	Solvents
GOL	Cryoprotectants
EDO	Cryoprotectants
MPD	Cryoprotectants
PGO	Cryoprotectants
SUC	Cryoprotectants
MLI	Cryoprotectants
TRE	Cryoprotectants
PEG	Cryoprotectants
IPA	Cryoprotectants
ACN	Cryoprotectants
EOH	Cryoprotectants
PEG	Precipitating_Agents
SO4	Precipitating_Agents
PO4	Precipitating_Agents
PEO	Precipitating_Agents
1PE	Precipitating_Agents
P33	Precipitating_Agents
P4G	Precipitating_Agents
P6G	Precipitating_Agents
P8K	Precipitating_Agents
2PE	Precipitating_Agents
3PE	Precipitating_Agents
4PE	Precipitating_Agents
PE3	Precipitating_Agents
PE4	Precipitating_Agents
PE5	Precipitating_Agents
PE6	Precipitating_Agents
PE7	Precipitating_Agents
PE8	Precipitating_Agents
PG4	Precipitating_Agents
PGE	Precipitating_Agents
ACT	Precipitating_Agents
CIT	Precipitating_Agents
TAR	Precipitating_Agents
MAL	Precipitating_Agents
MLI	Precipitating_Agents
MPD	Precipitating_Agents
EOH	Precipitating_Agents
IPA	Precipitating_Agents
ACN	Precipitating_Agents
SUC	Precipitating_Agents
AMS	Precipitating_Agents
FMT	Precipitating_Agents
TRS	Buffer_Molecules
HEZ	Buffer_Molecules
MES	Buffer_Molecules
BIS	Buffer_Molecules
IMD	Buffer_Molecules
CAC	Buffer_Molecules
CIT	Buffer_Molecules
PIP	Buffer_Molecules
BES	Buffer_Molecules
ADA	Buffer_Molecules
MOH	Buffer_Molecules
EPE	Buffer_Molecules
ACT	Buffer_Molecules
PO4	Buffer_Molecules
MLI	Buffer_Molecules
TAR	Buffer_Molecules
MAL	Buffer_Molecules
BOG	Detergents
LDA	Detergents
C8E	Detergents
DDM	Detergents
DM	Detergents
OG	Detergents
NG	Detergents
HTG	Detergents
LMT	Detergents
C12E8	Detergents
C12E9	Detergents
NTG	Detergents
OTG	Detergents
LDAO	Detergents
CHAPS	Detergents
CHAPSO	Detergents
FC12	Detergents
FC14	Detergents
DDN	Detergents
TX	Detergents
NP40	Detergents
B3C	Detergents
SDS	Detergents
CPS	Detergents
BNG	Detergents
UDM	Detergents
HDM	Detergents
TDM	Detergents
DEC	Detergents
HEX	Detergents
CYF	Detergents
CYH	Detergents
ZWT	Detergents
DTT	Reducing_Agents
BME	Reducing_Agents
GSH	Reducing_Agents
CYS	Reducing_Agents
THP	Reducing_Agents
BU3	Reducing_Agents
DTE	Reducing_Agents
HG	Heavy_Metal_Compounds
AU	Heavy_Metal_Compounds
PT	Heavy_Metal_Compounds
PB	Heavy_Metal_Compounds
UNX	Heavy_Metal_Compounds
AG	Heavy_Metal_Compounds
CD	Heavy_Metal_Compounds
IR3	Heavy_Metal_Compounds
OS4	Heavy_Metal_Compounds
RU	Heavy_Metal_Compounds
RH	Heavy_Metal_Compounds
EU	Heavy_Metal_Compounds
GD	Heavy_Metal_Compounds
TB	Heavy_Metal_Compounds
YB	Heavy_Metal_Compounds
SM	Heavy_Metal_Compounds
LU	Heavy_Metal_Compounds
HO	Heavy_Metal_Compounds
ER	Heavy_Metal_Compounds
DY	Heavy_Metal_Compounds
W	Heavy_Metal_Compounds
RE	Heavy_Metal_Compounds
MPD	Organic_Solvents_And_Additives
IPA	Organic_Solvents_And_Additives
EOH	Organic_Solvents_And_Additives
IPH	Organic_Solvents_And_Additives
DMS	Organic_Solvents_And_Additives
ACN	Organic_Solvents_And_Additives
MOH	Organic_Solvents_And_Additives
ACO	Organic_Solvents_And_Additives
THF	Organic_Solvents_And_Additives
DMF	Organic_Solvents_And_Additives
CHX	Organic_Solvents_And_Additives
HEX	Organic_Solvents_And_Additives
TOL	Organic_Solvents_And_Additives
BEN	Organic_Solvents_And_Additives
CHC	Organic_Solvents_And_Additives
DCM	Organic_Solvents_And_Additives
ETA	Organic_Solvents_And_Additives
BDN	Organic_Solvents_And_Additives
PDO	Organic_Solvents_And_Additives
BTO	Organic_Solvents_And_Additives
PTO	Organic_Solvents_And_Additives
DTO	Organic_Solvents_And_Additives
MTT	Organic_Solvents_And_Additives
DET	Organic_Solvents_And_Additives
PYR	Organic_Solvents_And_Additives
NMM	Organic_Solvents_And_Additives
TEA	Organic_Solvents_And_Additives
FOR	Organic_Solvents_And_Additives
ACE	Organic_Solvents_And_Additives
TFA	Organic_Solvents_And_Additives
HIS	Purification_Tags_And_Linkers
GST	Purification_Tags_And_Linkers
MBP	Purification_Tags_And_Linkers
NTA	Purification_Tags_And_Linkers
IDA	Purification_Tags_And_Linkers
STI	Purification_Tags_And_Linkers
CL	Other_Ions_And_Molecules
NA	Other_Ions_And_Molecules
K	Other_Ions_And_Molecules
CA	Other_Ions_And_Molecules
MG	Other_Ions_And_Molecules
BR	Other_Ions_And_Molecules
IOD	Other_Ions_And_Molecules
F	Other_Ions_And_Molecules
LI	Other_Ions_And_Molecules
RB	Other_Ions_And_Molecules
CS	Other_Ions_And_Molecules
SR	Other_Ions_And_Molecules
BA	Other_Ions_And_Molecules
ZN	Other_Ions_And_Molecules
MN	Other_Ions_And_Molecules
FE	Other_Ions_And_Molecules
FE2	Other_Ions_And_Molecules
FE3	Other_Ions_And_Molecules
CU	Other_Ions_And_Molecules
CU1	Other_Ions_And_Molecules
CU2	Other_Ions_And_Molecules
CO	Other_Ions_And_Molecules
NI	Other_Ions_And_Molecules
AL	Other_Ions_And_Molecules
MO	Other_Ions_And_Molecules
V	Other_Ions_And_Molecules
CR	Other_Ions_And_Molecules
SE	Other_Ions_And_Molecules
NH4	Other_Ions_And_Molecules
NO3	Other_Ions_And_Molecules
SO4	Other_Ions_And_Molecules
PO4	Other_Ions_And_Molecules
CO3	Other_Ions_And_Molecules
HCO3	Other_Ions_And_Molecules
ACY	Other_Ions_And_Molecules
FMT	Other_Ions_And_Molecules
OXL	Other_Ions_And_Molecules
SCN	Other_Ions_And_Molecules
AZI	Other_Ions_And_Molecules
OH	Other_Ions_And_Molecules
O	Other_Ions_And_Molecules
O2	Other_Ions_And_Molecules
CIT	Other_Ions_And_Molecules
MLI	Other_Ions_And_Molecules
SUC	Other_Ions_And_Molecules
