# Supplementary material for: ActivityFinder: Toward the Fully Automatic Integration of Structural and Binding Affinity Data
Source: J Chem Inf Model. 2026 Jan 2;66(2):1013–34. doi: 10.1021/acs.jcim.5c02505 (PMC12848982; doi:10.1021/acs.jcim.5c02505)
Supplement: Supplementary file 2 [file ci5c02505_si_002.zip › amino_acid_mapping.csv]

Three Letter Code	One Letter Code	Name
01W	X	(2S)-2-ammonio-4-[(2,4-dinitrophenyl)amino]butanoate
02L	N	N-(2,2-dimethylpropyl)-L-asparagine
03Y	C	2-methyl-L-cysteine
04U	P	azanylidene-[(3S,5S)-5-carboxypyrrolidin-3-yl]imino-azanium
04V	P	(2S)-pyrrolidine-2-carboximidic acid
05N	P	(3R,4R)-4-hydroxy-3-methyl-L-proline
05O	Y	(2S)-2-amino-3-[4-(trifluoromethoxy)phenyl]propanal
07O	C	S-[(2S)-2-phenylpropanoyl]-L-cysteine
0A0	D	2-methyl-L-aspartic acid
0A1	Y	O-methyl-L-tyrosine
0A2	K	[(1R)-1,5-diaminopentyl][bis(ethanolato)]hydroxyborate(1-)
0A8	C	S-[(2-chloroethyl)carbamoyl]-L-cysteine
0AA	V	methyl L-valinate
0AB	V	(3S,4S)-3-amino-4-methyl-3,4-dihydro-2H-pyran-2-one
0AC	G	(4S,5S)-5-amino-4-hydroxy-6-phenylhexanoic acid
0AF	W	7-hydroxy-L-tryptophan
0AH	S	O-(bromoacetyl)-L-serine
0AK	D	(2S)-2-amino-4-(2-chloroethoxy)-4-oxobutanoic acid
0AR	R	N-[N-[(4S)-4-azanyl-5-hydroxy-5-oxo-pentyl]carbamimidoyl]ethanamide
0BN	F	4-carbamimidoyl-L-phenylalanine
0CS	A	3-[(S)-HYDROPEROXYSULFINYL]-L-ALANINE
0E5	T	(2S,3R)-2-azanyl-3-methyl-3-oxidanyl-pentanoic acid
0EA	Y	(betaR)-beta,3-dihydroxy-N-methyl-L-tyrosine
0FL	A	3-amino-N-formyl-L-alanine
0PR	Y	N-({3-hydroxy-2-methyl-5-[(phosphonooxy)methyl]pyridin-4-yl}methyl)-L-tyrosine
0WZ	Y	3-(1H-pyrazol-1-yl)-L-tyrosine
0Y8	P	(4R)-4-[(7-bromoisoquinolin-1-yl)oxy]-L-proline
143	C	S-2,3-DIHYDRO-5-GLYCIN-2-YL-ISOXAZOL-3-YL-CYSTEINE
193	X	(2S)-4-(BETA-ALANYLAMINO)-2-AMINOBUTANOIC ACID
1IP	N	N~2~-(PHOSPHONOACETYL)-L-ASPARAGINE
1OP	Y	O-(5-hydroxypentyl)-L-tyrosine
1PA	F	4-(carboxymethyl)-L-phenylalanine
1PI	A	(3R)-3-[(2S)-2-amino-3-oxopropyl]piperidine-1-carboximidamide
1TQ	W	6-(FORMYLAMINO)-7-HYDROXY-L-TRYPTOPHAN
1TY	Y	3-{(3E)-4-HYDROXY-6-OXO-3-[(2-PHENYLETHYL)IMINO]CYCLOHEXA-1,4-DIEN-1-YL}ALANINE
1X6	S	O-[(2E)-3-AMINOPROP-2-ENOYL]-L-SERINE
200	F	4-CHLORO-L-PHENYLALANINE
23S	X	(S)-2-AMINO-3-(6H-SELENOLO[2,3-B]-PYRROL-4-YL)-PROPIONIC ACID
2AD	X	2'-AMINO-2'-DEOXYADENOSINE
2AG	A	(2S)-2-aminopent-4-enoic acid
2AO	X	(2S)-2-AMINOHEXAN-1-OL
2AS	X	(2S,3S)-3-methyl-aspartic acid
2CO	C	S-HYDROPEROXYCYSTEINE
2DO	X	(2S)-2-AMINOHEXANE-1,1-DIOL
2FM	M	S-(DIFLUOROMETHYL)HOMOCYSTEINE
2HF	H	2-fluoro-L-histidine
2KK	K	N~6~-(4-fluorobenzoyl)-L-lysine
2KP	K	N~6~-(4-bromobenzoyl)-L-lysine
2LU	L	2-AMINO-4-METHYL-PENTANYL GROUP
2ML	L	2-METHYLLEUCINE
2MR	R	N3, N4-DIMETHYLARGININE
2MT	P	(4R)-2,2-DIMETHYL-1,3-THIAZOLIDINE-4-CARBOXYLIC ACID
2OR	R	amino{[(2R,3R,4S)-4-amino-2,3,5-trihydroxy-5-oxopentyl]amino}methaniminium
2PI	X	2-AMINO-PENTANOIC ACID
2QZ	T	N,N-dimethyl-L-threonine
2R3	Y	(betaR)-beta-hydroxy-O-methyl-L-tyrosine
2TY	Y	2-HYDROXY-5-{[(1E)-2-PHENYLETHYLIDENE]AMINO}-L-TYROSINE
2VA	V	2'-(L-VALYL)AMINO-2'-DEOXYADENOSINE
2XA	C	(2R)-2-AMINO-3-[(4-CHLOROPHENYL)-DIPHENYL-METHYL]SULFANYL-PROPANOIC ACID
32S	X	(S)-2-AMINO-3-(4H-SELENOLO[3,2-B]-PYRROL-6-YL)-PROPIONIC ACID
32T	X	(S)-2-AMINO-3-(4H-THIENO[3,2-B]-PYRROL-6-YL)-PROPIONIC ACID
3AH	H	[HISTIDIN-1-YL-4H-[1,2,4]TRIAZOL-5-YL]-AMINE
3AR	X	N-OMEGA-PROPYL-L-ARGININE
3CF	F	3-cyano-L-phenylalanine
3GA	A	(3S)-3-[(2S)-2-amino-3-oxopropyl]piperidine-1-carboximidamide
3GL	E	(2S,4S)-2-amino-4-hydroxy-pentanedioic acid
3MD	D	2S,3S-3-METHYLASPARTIC ACID
3NF	Y	N-acetyl-L-tyrosine
3QN	K	(E)-N~6~-{2-hydroxy-3-methyl-6-[(phosphonooxy)methyl]benzylidene}-L-lysine
3TY	X	3-[(3E)-3-(BENZYLHYDRAZONO)-4-HYDROXY-6-OXOCYCLOHEXA-1,4-DIEN-1-YL]-L-ALANINE
3XH	G	3-Hydroxyhippuric acid
4AW	W	4-AZATRYPTOPHAN
4BF	Y	4-BROMO-L-PHENYLALANINE
4CF	F	4-cyano-L-phenylalanine
4CY	M	nitrilo-L-methionine
4DP	W	3-[5-(DIMETHYLAMINO)-1,3-DIOXO-1,3-DIHYDRO-2H-ISOINDOL-2-YL]-L-ALANINE
4FB	P	(4S)-4-FLUORO-L-PROLINE
4FW	W	4-FLUOROTRYPTOPHANE
4GJ	C	3-(pyridin-4-yldisulfanyl)-L-alanine
4HT	W	4-HYDROXYTRYPTOPHAN
4II	F	(2~{S})-2-azanyl-3-(4-azidophenyl)propanoic acid
4IN	W	4-AMINO-L-TRYPTOPHAN
4OG	W	3-(1-benzothiophen-3-yl)-L-alanine
4PH	F	4-methyl-L-phenylalanine
4U7	A	[(5S)-5-amino-5-carboxy-6,6-difluorohexyl](trihydroxy)borate(1-)
54C	W	(betaR)-beta-hydroxy-1-{2-[(2R)-oxiran-2-yl]propan-2-yl}-L-tryptophan
55I	F	4-(trifluoromethyl)-L-phenylalanine
56A	H	3-(8-phenyloctyl)-L-histidine
5AB	A	[(5S)-5-amino-5-carboxyhexyl](trihydroxy)borate
5CR	F	N-acetyl-L-phenylalanine
5CS	C	2-AMINO-3-(CYSTEIN-S-YL)-ISOXAZOLIDIN-5-YL-ACETIC ACID
5CW	W	5-chloro-L-tryptophan
5GG	K	Deoxyhypusine
5HP	E	PYROGLUTAMIC ACID
5OW	K	(2~{S})-2-azanyl-6-[[(~{Z})-~{C}-[2-methyl-3-oxidanyl-5-(phosphonooxymethyl)pyridin-4-yl]-~{N}-[(2~{R})-1-oxidanyl-1-oxidanylidene-3-sulfanyl-propan-2-yl]carbonimidoyl]amino]hexanoic acid
5PG	G	(2S)-(4-hydroxyphenyl)(methylamino)ethanoic acid
5VV	N	N-carbamoyl-L-Asparagine
5XU	A	(2~{S})-2-azanylpropanal
6BR	T	threoninevanadate
6CL	K	6-CARBOXYLYSINE
6CW	W	6-CHLORO-L-TRYPTOPHAN
6GL	A	5-(phosphonooxy)-L-norvaline
6HN	K	6-nitro-L-norleucine
6V1	C	(2~{R})-2-azanyl-3-[(3~{R})-1-ethyl-2,5-bis(oxidanylidene)pyrrolidin-3-yl]sulfanyl-propanoic acid
6WK	C	(2~{R})-2-azanyl-3-[[(2~{S},3~{S})-2,3-bis(oxidanyl)-4-sulfanyl-butyl]disulfanyl]propanoic acid
73N	R	(2~{S})-5-carbamimidamido-2-(carboxyamino)pentanoic acid
73O	Y	(2~{S})-2-azanyl-4-(4-hydroxyphenyl)butanoic acid
73P	K	(2~{S})-6-azanyl-2-(carboxyamino)hexanoic acid
7ID	D	(2~{S})-4-[[(2~{S})-5-[[azanyl($l^{4}-azanylidene)methyl]amino]-1-$l^{1}-oxidanyl-1-oxidanylidene-pentan-2-yl]amino]-2-$l^{2}-azanyl-4-oxidanylidene-butanoic acid
7JA	I	N-({(1R,2S)-3-oxo-2-[(2Z)-pent-2-en-1-yl]cyclopentyl}acetyl)-L-isoleucine
7N8	F	4-Borono-L-phenylalanine
7O5	A	(2~{S})-2-azanyl-3-(2-sulfanylethanoylamino)propanoic acid
7QK	K	N~6~-acetyl-N~6~-methyl-L-lysine
7T2	F	(2S)-3-(4-chlorophenyl)-2-(methylamino)propanoic acid
7TK	D	(3S)-3-azanyl-4-oxidanylidene-4-pyrrolidin-1-yl-butanoic acid
7VN	A	(2S)-2-cyclopentyl-2-(methylamino)ethanoic acid
7VU	F	(2S)-2-(ethylamino)-3-(4-methylphenyl)propanoic acid
7W2	F	(2S)-2-azanyl-4-[3,5-bis(fluoranyl)-4-(trifluoromethyl)phenyl]butanoic acid
85L	C	[[(2~{R})-2-azanyl-3-oxidanylidene-propyl]-(chloranylaurio)sulfanuidyl]-chloranyl-gold
8JB	C	(2~{R})-2-azanyl-3-[[(5~{S})-5-[(1~{S})-1-azanyl-2-oxidanyl-2-oxidanylidene-ethyl]-4,5-dihydro-1,2-oxazol-3-yl]sulfanyl]propanoic acid
8RE	K	3,4-dihydroxylysine
9DN	N	DANSYL-L-ASPARAGINE
9E7	K	N~6~-(sulfanylmethyl)-L-lysine
9KP	K	(E)-N~6~-[(2E)-1-carboxy-3-(2-carboxyphenyl)prop-2-en-1-ylidene]-L-lysine
9NE	E	DANSYL-L-GLUTAMATE
9NF	F	DANSYL-L-PHENYLALANINE
9NR	R	DANSYL-L-ARGININE
9NV	V	DANSYL-L-NORVALINE
A1AWS	W	4-cyano-L-tryptophan
A1BC0	C	N,N-dimethyl-L-cysteinamide
A1BC5	S	L-seryl-N-[(2S)-2-amino-2-carboxyethyl]glycinamide
A1BDE	K	N~6~-L-seryl-L-lysine
A1D5B	K	methyl (2~{S})-2,6-bis(azanyl)hexanoate
A1ECK	F	(2S)-3-(4-fluorophenyl)-2-(methylsulfonylamino)propanoic acid
A1ECL	F	(2S)-3-[3,5-bis(fluoranyl)phenyl]-2-(methylsulfonylamino)propanoic acid
A1ECM	V	(2S)-3,3-dimethyl-2-(methylsulfonylamino)butanoic acid
A1EJR	K	(2S)-2-azanyl-6-[6-[[(2R)-1-[4-[2-[3-bromanyl-2-(2-hydroxy-2-oxoethyloxy)-5-methyl-phenyl]ethynyl]phenyl]-4-(methylamino)-4-oxidanylidene-butan-2-yl]carbamoyl]-3-oxidanylidene-1H-indazol-2-yl]hexanoic acid
A1ICB	P	(2S,4S)-4-[(2-chloranyl-5-methyl-phenyl)carbonylamino]pyrrolidine-2-carboxylic acid
A1ICC	P	(2S,4S)-4-(isoquinolin-1-ylcarbonylamino)pyrrolidine-2-carboxylic acid
A1IID	A	4-mercaptophenyl-alanine
A1IKP	S	TRIPHOSPHOSERINE
A1IPL	F	para-boronophenylalanine
A1IQX	H	NE2-acetamide-histidine
A1L4B	Q	(2S)-2-azanyl-5-nitroso-5-oxidanylidene-pentanoic acid
A1L4D	F	(2~{S})-2-benzamido-3-phenyl-propanoic acid
A1LTQ	R	ADP-RIBOXANATED ARGININE
A1LUV	K	(5S)-5-HYDROXY-LYSINE
A1LWV	K	(2~{S})-2-azanyl-6-(5-oxidanylidenepentanoylamino)hexanoic acid
A5N	N	O-carboxy-4-imino-L-homoserine
A66	X	2-AMINOETHYLLYSINE-CARBONYLMETHYLENE-ADENINE
AA3	A	2-AMINOBUTYRIC ACID
AA4	A	2-AMINO-5-HYDROXYPENTANOIC ACID
AAR	R	ARGININEAMIDE
AB7	X	ALPHA-AMINOBUTYRIC ACID
ABA	A	ALPHA-AMINOBUTYRIC ACID
ACL	R	DEOXY-CHLOROMETHYL-ARGININE
ADD	X	2,6,8-TRIMETHYL-3-AMINO-9-BENZYL-9-METHOXYNONANOIC ACID
AEA	C	(2-AMINO-2-CARBAMOYL-ETHYLSULFANYL)-ACETIC ACID
AEI	D	THREONINE-ASPARTIC ESTER
AFA	N	N-[7-METHYL-OCT-2,4-DIENOYL]ASPARAGINE
AGM	R	5-METHYL-ARGININE
AGT	C	S-{(S)-AMINO[(4-AMINOBUTYL)AMINO]METHYL}-L-CYSTEINE
AHB	N	BETA-HYDROXYASPARAGINE
AHH	X	AMINO-HYDROXYHEPTANOIC ACID
AHO	A	N-ACETYL-N-HYDROXY-L-ORNITHINE
AHP	A	2-AMINO-HEPTANOIC ACID
AIB	A	ALPHA-AMINOISOBUTYRIC ACID
AKL	D	3-AMINO-5-CHLORO-4-OXOPENTANOIC ACID
ALA	A	ALANINE
ALC	A	2-AMINO-3-CYCLOHEXYL-PROPIONIC ACID
ALM	A	1-METHYL-ALANINAL
ALN	A	NAPHTHALEN-2-YL-3-ALANINE
ALO	T	ALLO-THREONINE
ALS	A	(3S)-3-(sulfooxy)-L-serine
ALT	A	THIOALANINE
ALY	K	N(6)-ACETYLLYSINE
AN8	A	(2S)-2-aminononanoic acid
API	K	2,6-DIAMINOPIMELIC ACID
APK	K	5'-O-[(S)-{[(5S)-5-AMINO-6-OXOHEXYL]AMINO}(HYDROXY)PHOSPHORYL]ADENOSINE
APM	X	M-AMIDINOPHENYL-3-ALANINE
APP	X	1-ACETYL-2-CARBOXYPIPERIDINE
AR2	R	ARGINYL-BENZOTHIAZOLE-6-CARBOXYLIC ACID
AR4	E	2-azanyl-5-[3-fluoranyl-5-(hydroxymethyl)-3,4-bis(oxidanyl)oxolan-2-yl]oxy-5-oxidanylidene-pentanoic acid
ARG	R	ARGININE
ARM	R	DEOXY-METHYL-ARGININE
ARO	R	C-GAMMA-HYDROXY ARGININE
ARV	X	5-N-ALLYL-ARGININE
AS9	X	N-[HYDROXY(METHYL)PHOSPHORYL]-L-ASPARTIC ACID
ASA	D	ASPARTIC ALDEHYDE
ASB	D	ASPARTIC ACID-4-CARBOXYMETHYL ESTER
ASI	D	L-ISO-ASPARTATE
ASK	D	DEHYDROXYMETHYLASPARTIC ACID
ASL	D	ASPARTIC ACID-4-CARBOXYETHYL ESTER
ASM	X	2-AMINO-4-OXO-4(1H-PYRROL-1-YL)BUTANOIC ACID
ASN	N	ASPARAGINE
ASP	D	ASPARTIC ACID
ASQ	D	PHOSPHOASPARTATE
ASX	B	ASP/ASN AMBIGUOUS
AVN	X	(2S)-AMINO[(5S)-3-CHLORO-4,5-DIHYDROISOXAZOL-5-YL]ACETIC ACID
AYA	A	N-ACETYLALANINE
AZH	A	AZIDOHOMOALANINE
AZK	K	(S)-2-AMINO-6-AZIDOHEXANOIC ACID
AZS	S	O-DIAZOACETYL-L-SERINE
AZY	Y	3-AZIDO-L-TYROSINE
B1F	F	PHENYLALANINE BORONIC ACID
B3A	A	(3S)-3-AMINOBUTANOIC ACID
B3D	D	3-AMINOPENTANEDIOIC ACID
B3E	E	(3S)-3-AMINOHEXANEDIOIC ACID
B3K	K	(3S)-3,7-DIAMINOHEPTANOIC ACID
B3L	X	(3S)-3-amino-5-methylhexanoic acid
B3M	X	(3R)-3-amino-5-(methylsulfanyl)pentanoic acid
B3Q	X	(3S)-3,6-diamino-6-oxohexanoic acid
B3T	X	3-amino-2,3,5-trideoxy-D-threo-pentonic acid
B3U	H	2-amino-L-histidine
B3X	N	(3S)-3,5-DIAMINO-5-OXOPENTANOIC ACID
B3Y	Y	(3S)-3-AMINO-4-(4-HYDROXYPHENYL)BUTANOIC ACID
BB8	F	(2S,3S)-BETA-HYDROXY-PHENYLALANINE
BBC	C	3-[(4-AMINOBUTYL)SULFINYL]-2-IMINOPROPAN-1-OL
BCS	C	BENZYLCYSTEINE
BE2	X	2-AMINOBENZOIC ACID
BFD	D	ASPARTATE BERYLLIUM TRIFLUORIDE
BG1	S	O-[(2S)-2-{methyl[(methylamino)sulfonyl]amino}pentanoyl]-L-serine
BH2	D	(3R)-3-hydroxy-L-aspartic acid
BHD	D	(3S)-3-hydroxy-L-aspartic acid
BIF	F	(R)-2-AMINO-3-(4-PHENYLCYCLOHEXYL)PROPANOIC ACID
BIL	X	(3R,4S)-3-amino-4-methylhexanoic acid
BIU	I	5-bromo-L-isoleucine
BJH	X	1(R)-1-ACETAMIDO-2-(3-CARBOXY-2-HYDROXYPHENYL)ETHYL BORONIC ACID
BL2	L	N-(tert-butoxycarbonyl)-L-leucine
BMT	T	4-METHYL-4-[(E)-2-BUTENYL]-4,N-METHYL-THREONINE
BNN	F	ACETYL-P-AMIDINOPHENYLALANINE
BPE	C	(2S)-2-AMINO-3-[(3-AMINOPROPYL)SULFANYL]PROPAN-1-OL
BSE	S	BETA-3-SERINE
BTA	L	4-DEMETHYL-LEUCINE
BTC	C	CYSTEINE
BTR	W	6-BROMO-TRYPTOPHAN
BUC	C	S,S-BUTYLTHIOCYSTEINE
BUG	V	3-methyl-L-valine
BWB	S	(2~{S})-2-azanyl-3-[(2~{S},5~{R})-3,4,5-tris(oxidanyl)oxan-2-yl]oxy-propanoic acid
BXT	S	(2~{S})-2-azanyl-3-[ethyl(methyl)carbamoyl]oxy-propanoic acid
C1X	K	(Z)-N~6~-[(4R,5S)-5-(2-CARBOXYETHYL)-4-(CARBOXYMETHYL)DIHYDRO-2H-THIOPYRAN-3(4H)-YLIDENE]-L-LYSINE
C22	A	3-chloro-L-alanine
C3Y	C	S-[(1S)-1-HYDROXY-1-(HYDROXYAMINO)ETHYL]-L-CYSTEINE
C4R	C	(R)-2-amino-3-(bicyclo[2.2.1]hepta-2,5-dien-7-ylthio)propanoic acid rhodium
C5C	C	S-CYCLOPENTYL THIOCYSTEINE
C66	X	2-AMINOETHYLLYSINE-CARBONYLMETHYLENE-CYTOSINE
C6C	C	S-CYCLOHEXYL THIOCYSTEINE
CAF	C	S-DIMETHYLARSINOYL-CYSTEINE
CAS	C	S-(DIMETHYLARSENIC)CYSTEINE
CAY	C	CARBOXYMETHYLENECYSTEINE
CCS	C	CARBOXYMETHYLATED CYSTEINE
CDE	X	1,2-DIMETHYL-PROPYLAMINE
CDV	X	3-METHYL-2-UREIDO-BUTYRIC ACID
CEA	C	S-HYDROXY-CYSTEINE
CG6	C	beta-Methyl-Cysteine
CGA	E	CARBOXYMETHYLATED GLUTAMIC ACID
CGU	E	GAMMA-CARBOXY-GLUTAMIC ACID
CHG	X	CYCLOHEXYL-GLYCINE
CHP	G	3-CHLORO-4-HYDROXYPHENYLGLYCINE
CIR	R	CITRULLINE
CLE	L	LEUCINE AMIDE
CLG	K	2-AMINO-6-[2-(2-AMINOOXY-ACETYLAMINO)-ACETYLAMINO]-HEXANOIC ACID
CLH	K	2-AMINO-6-[2-(2-OXO-ACETYLAMINO)-ACETYLAMINO]-HEXANOIC ACID
CME	C	S,S-(2-HYDROXYETHYL)THIOCYSTEINE
CMH	C	S-(METHYLMERCURY)-L-CYSTEINE
CML	C	(2S)-2-{[(2R)-2-amino-2-carboxyethyl]sulfanyl}butanedioic acid
CMT	C	O-METHYLCYSTEINE
CPC	X	2-METHYL-1-METHYLAMINO-CYCLOPROPANE CARBOXYLIC ACID
CR5	G	(2R)-2-(AMINOMETHYL)-2,4-DIHYDROXY-5-OXO-3-(2-OXOETHYL)-2,5-DIHYDRO-1H-IMIDAZOL-3-IUM
CS0	C	S-(2-HYDROXYETHYL)-L-CYSTEINE
CS1	C	S-(2-ANILINYL-SULFANYL)-CYSTEINE
CS3	C	S-[3-OXO-3-(2-THIENYL)PROPYL]-L-CYSTEINE
CS4	C	S-[3-(3,4-DICHLOROPHENYL)-3-OXOPROPYL]-L-CYSTEINE
CSA	C	S-ACETONYLCYSTEINE
CSB	C	CYS BOUND TO LEAD ION
CSD	C	3-SULFINOALANINE
CSE	C	SELENOCYSTEINE
CSJ	C	S-[(2-aminophenyl)carbonyl]-L-cysteine
CSO	C	S-HYDROXYCYSTEINE
CSP	C	S-PHOSPHOCYSTEINE
CSR	C	S-ARSONOCYSTEINE
CSS	C	S-MERCAPTOCYSTEINE
CSU	C	CYSTEINE-S-SULFONIC ACID
CSW	C	CYSTEINE-S-DIOXIDE
CSX	C	S-OXY CYSTEINE
CSZ	C	S-SELANYL CYSTEINE
CTE	W	7-CHLOROTRYPTOPHAN
CTH	T	4-CHLOROTHREONINE
CUC	X	CYCLOHEXYLGLYCYL
CWR	S	(4-methyl-5-oxo-2,5-dihydro-1H-imidazol-1-yl)acetic acid
CXM	M	N-CARBOXYMETHIONINE
CY0	C	S-{3-[(4-ANILINOQUINAZOLIN-6-YL)AMINO]-3-OXOPROPYL}-L-CYSTEINE
CY1	C	ACETAMIDOMETHYLCYSTEINE
CY3	C	2-AMINO-3-MERCAPTO-PROPIONAMIDE
CY4	C	S-BUTYRYL-CYSTEIN
CYA	C	TWO OXYGEN ATOMS BOUND TO SG OF CYS
CYF	C	5-[2-(2-AMINO-2-CARBAMOYL-ETHYLSULFANYL)-ACETYLAMINO]-2-(3,6-DIHYDROXY-9,9A-DIHYDRO-3H-XANTHEN-9-YL)-BENZOIC ACID
CYG	C	2-AMINO-4-(AMINO-3-OXO-PROPYLSULFANYLCARBONYL)-BUTYRIC ACID
CYJ	K	(Z)-N~6~-[(4R,5S)-5-(2-CARBOXYETHYL)-4-(CARBOXYMETHYL)PIPERIDIN-3-YLIDENE]-L-LYSINE
CYM	C	S-METHYLCYSTEINE
CYQ	C	2-AMINO-3-PHOSPHONOMETHYLSULFANYL-PROPIONIC ACID
CYR	C	N~5~-[{[(2R)-2-AMINO-2-CARBOXYETHYL]SULFANYL}(IMINIO)METHYL]-L-ORNITHINATE
CYS	C	CYSTEINE
CZ2	C	S-(DIHYDROXYARSINO)CYSTEINE
CZZ	C	THIARSAHYDROXY-CYSTEINE
D4P	X	(2S)-AMINO(4-HYDROXYPHENYL)ACETIC ACID
DA2	R	NG,NG-DIMETHYL-L-ARGININE
DAB	A	2,4-DIAMINOBUTYRIC ACID
DAH	F	3,4-DIHYDROXYPHENYLALANINE
DBS	S	2-(2,3-DIHYDROXY-BENZOYLAMINO)-3-HYDROXY-PROPIONIC ACID
DBY	Y	3,5 DIBROMOTYROSINE
DBZ	A	3-(BENZOYLAMINO)-L-ALANINE
DC2	C	N-acetyl-S-[(1S)-1,2-dichloroethyl]-L-cysteine
DDE	H	{3-[4-(2-AMINO-2-CARBOXY-ETHYL)-1H-IMIDAZOL-2-YL]-1-CARBAMOYL-PROPYL}-TRIMETHYL-AMMONIUM
DDZ	A	3,3-DIHYDROXY L-ALANINE
DFI	X	2,2-DIFLUOROSTATINE
DFO	X	2,2-DIFLUORO-3-HYDROSTATINE
DHL	X	2-AMINO-ETHANETHIOL
DHN	V	5-HYDROXY NORVALINE
DHP	X	3-DECYL-2,5-DIOXO-4-HYDROXY-3-PYRROLINE
DI7	Y	2,6-dimethyl-L-tyrosine
DIR	R	3-{[(E)-AMINO(HYDROXYIMINO)METHYL]AMINO}ALANINE
DISEP	S	DIPHOSPHOSERINE
DLS	K	DI-ACETYL-LYSINE
DM0	K	N~2~,N~2~,N~6~,N~6~-tetramethyl-L-lysine
DMH	N	N4,N4-DIMETHYL-ASPARAGINE
DMK	D	3,3-DIMETHYL ASPARTIC ACID
DMT	X	3-HYDROXY-4,4-DIMETHYL-2-(METHYLAMINO)-6-OCTENOIC ACID
DNL	K	6-AMINO-HEXANAL
DNP	A	3-AMINO-ALANINE
DNS	K	N~6~-{[5-(DIMETHYLAMINO)-1-NAPHTHYL]SULFONYL}-L-LYSINE
DOA	X	12-AMINO-DODECANOIC ACID
DOH	D	BETA-HYDROXY ASPARTIC ACID
DON	L	6-DIAZENYL-5-OXO-L-NORLEUCINE
DPL	P	4-OXOPROLINE
DPP	A	DIAMINOPROPANOIC ACID
DPQ	Y	(S)-2-AMINO-3-(4-HYDROXY-3-OXOCYCLOHEXA-1,4-DIENYL)PROPANOIC ACID
DV9	E	(2S)-2-azanyl-6,6-bis(fluoranyl)-5-oxidanylidene-6-phosphono-hexanoic acid
DYA	D	DIDEHYDROASPARTATE
DYJ	P	1-[(2E)-4-carboxy-4-oxobut-2-en-2-yl]-L-proline
DYS	C	S-[5-(2-aminoethyl)-2,3-dihydroxyphenyl]-L-cysteine
E9C	Y	(2S)-2-azanyl-3-[3,4,6-tris(oxidanylidene)cyclohexen-1-yl]propanoic acid
E9M	W	N-methyl-L-tryptophan
ECC	Q	(4S)-4-amino-5-hydroxypentanamide
EFC	C	S,S-(2-FLUOROETHYL)THIOCYSTEINE
EHP	F	3-HYDROXYPHENYLALANINE
EI4	R	Enduracididine
EJM	X	L-norleucine aldehyde
ERL	X	(1S,2S)-2-azanyl-1-oxidanyl-hexane-1-sulfonic acid
ESB	Y	3-[(3E)-3-(ETHYLIMINO)-4-HYDROXY-6-OXOCYCLOHEXA-1,4-DIEN-1-YL]-L-ALANINE
ESC	M	2-AMINO-4-ETHYL SULFANYL BUTYRIC ACID
EU0	V	1-[(2~{S})-3-methyl-1-oxidanylidene-butan-2-yl]guanidine
EW6	S	alpha-methyl-L-serine
EXL	W	1-Methyl-L-tryptophan
EXY	L	6-[(2R)-oxiran-2-yl]-L-norleucine
EYS	X	S-SELANYLCYSTEINAL
F2F	F	3,4-difluoro-L-phenylalanine
F7Q	Y	(2~{S})-2-azanyl-3-[1-(dioxidanyl)-4-oxidanylidene-cyclohexa-2,5-dien-1-yl]propanoic acid
F7W	W	7-Fluorotryptophan
FAK	K	N~6~-(trifluoroacetyl)-L-lysine
FB5	A	2-(difluoromethyl)-6-(dihydroxyboranyl)-L-norleucine
FB6	A	6-(dihydroxyboranyl)-2-methyl-L-norleucine
FCL	F	3-CHLORO-L-PHENYLALANINE
FF9	K	(2S)-2-azanyl-6-[(E)-(1-oxidanyl-1-oxidanylidene-butan-2-ylidene)amino]hexanoic acid
FGL	G	2-AMINOPROPANEDIOIC ACID
FGP	S	2-AMINO-3-HYDROXY-3-PHOSPHONOOXY-PROPIONIC ACID
FHL	K	(E)-N~6~-[3-CARBOXY-1-(HYDROXYMETHYL)PROPYLIDENE]-L-LYSINE
FHO	K	N^5^-FORMYL-N^5^-HYDROXY-L-ORNITHINE
FL6	D	(2S)-2-azanyl-4-methoxy-4-oxidanylidene-butanoic acid
FLA	A	TRIFLUOROALANINE
FLE	L	FUROYL-LEUCINE
FLT	Y	FLUOROMALONYL TYROSINE
FME	M	N-FORMYLMETHIONINE
FOE	C	2-(2-AMINO-3-OXO-PROPYLSULFANYL)-N-(4-FLUORO-PHENYL)-N-ISOPROPYL-ACETAMIDE
FP9	P	(4R)-4-fluoro-L-proline
FPK	P	1-formyl-L-proline
FRD	X	1-PHENYL-2-AMINOPROPANE
FT6	W	6-FLUORO-L-TRYPTOPHAN
FTR	W	FLUOROTRYPTOPHANE
FTY	Y	DEOXY-DIFLUOROMETHELENE-PHOSPHOTYROSINE
FVA	V	N-formyl-L-valine
FX9	F	(2S)-2-azanyl-3-[3-(trifluoromethyl)phenyl]propanoic acid
FZN	K	(2S)-2-amino-6-{[(1Z)-1-{[(2R,3R,4S,5R)-5-({[(R)-{[(R)-{[(2R,3S,4R,5R)-5-(6-amino-9H-purin-9-yl)-3,4-dihydroxytetrahydrofuran-2-yl]methoxy}(hydroxy)phosphoryl]oxy}(hydroxy)phosphoryl]oxy}methyl)-3,4-dihydroxytetrahydrofuran-2-yl]sulfanyl}ethylidene]amino}hexanoic acid
G1X	Y	(2S)-2-azanyl-3-[3,4-bis(oxidanylidene)cyclohexa-1,5-dien-1-yl]propanoic acid
GAU	E	(4S)-4-AMINO-5-HYDROXYPENTANOIC ACID
GCM	X	GLYCYLMETHYLENE GROUP
GFT	S	(2S)-2-azanyl-3-[cyclohexyloxy(methyl)phosphoryl]oxy-propanoic acid
GHG	Q	(2S,4S)-2,5-diamino-4-hydroxy-5-oxopentanoic acid (non-preferred name)
GL3	G	THIOGLYCIN
GLH	Q	N-5-CYCLOHEXYL-N-5-[(CYCLOHEXYLAMINO)CARBONYL]GLUTAMINE
GLJ	E	5,5-dihydroxy-L-norvaline
GLM	X	1-AMINO-PROPAN-2-ONE
GLN	Q	GLUTAMINE
GLQ	E	4-AMINO-5-OXO-PENTANOIC ACID
GLU	E	GLUTAMIC ACID
GLX	Z	GLU/GLN AMBIGUOUS
GLZ	G	AMINO-ACETALDEHYDE
GMA	E	4-AMIDO-4-CARBAMOYL-BUTYRIC ACID
GND	K	2-AMINO-5-GUANIDINO-PENTANOIC ACID
GPL	K	LYSINE GUANOSINE-5'-MONOPHOSPHATE
GQI	C	(2R)-2-azanyl-3-[(E)-(2-oxidanyl-2-oxidanylidene-ethylidene)amino]oxysulfanyl-propanoic acid
GSC	G	2-ETHYLTHIO GLYCINE
GSU	E	O5'-(L-GLUTAMYL-SULFAMOYL)-ADENOSINE
GT9	C	S-NONYL-CYSTEINE
GVL	S	O-[(R)-{[(3R)-4-AMINO-3-HYDROXY-2,2-DIMETHYL-4-OXOBUTYL]OXY}(HYDROXY)PHOSPHORYL]-L-SERINE
H14	F	(2S,3R)-BETA-HYDROXY-PHENYLALANINE
H5M	P	TRANS-3-HYDROXY-5-METHYLPROLINE
H7V	A	3-cyclohexyl-N-methyl-L-alanine
HAC	A	BETA-CYCLOHEXYL-ALANINE
HAR	R	N-OMEGA-HYDROXY-L-ARGININE
HBN	H	N-(2-NAPHTHYL)HISTIDINAMIDE
HCS	X	2-AMINO-4-MERCAPTO-BUTYRIC ACID
HFA	X	ALPHA-HYDROXY-BETA-PHENYL-PROPIONIC ACID
HGL	X	(2S)-2-amino-4-(2-amino-6-oxo-1,6-dihydro-9H-purin-9-yl)butanoic acid
HIA	H	L-HISTIDINE AMIDE
HIC	H	4-METHYL-HISTIDINE
HIP	H	ND1-PHOSPHONOHISTIDINE
HIQ	H	1-[1,2-DIHYDROXY-1-(HYDROXYMETHYL)ETHYL]-L-HISTIDINE
HIS	H	HISTIDINE
HL2	L	(2S,3R)-2-amino-3-hydroxy-4-methylpentanoic acid
HL5	L	(2S,4R)-5-hydroxyleucine
HLU	L	BETA-HYDROXYLEUCINE
HLY	K	(3~{R})-5-[[(5~{S})-5-azanyl-6-oxidanyl-6-oxidanylidene-hexyl]amino]-3-methyl-3-oxidanyl-5-oxidanylidene-pentanoic acid
HMR	R	BETA-HOMOARGININE
HOO	H	(2~{S})-2-azanyl-3-[2,5-bis(oxidanylidene)imidazol-4-yl]propanoic acid
HPC	F	3-AMINO-4-PHENYL-BUTAN-2-ONE
HPE	F	HOMOPHENYLALANINE
HPQ	F	HOMOPHENYLALANINYLMETHANE
HQA	A	3-(8-hydroxyquinolin-3-yl)-L-alanine
HR7	R	(3S)-3-amino-6-[(diaminomethylidene)amino]hexanoic acid
HRG	R	L-HOMOARGININE
HRP	W	5-HYDROXY-L-TRYPTOPHAN
HS8	H	3-(1-sulfo-1H-imidazol-3-ium-4-yl)-L-alanine
HS9	H	N-ALPHA-METHYL-L-HISTIDINAMIDE
HSE	S	L-HOMOSERINE
HSL	S	HOMOSERINE LACTONE
HSO	H	L-histidinol
HSV	H	L-histidinal
HT7	W	(3S)-3-AMINO-4-(1H-INDOL-3-YL)BUTANOIC ACID
HTI	C	(4S)-4-{[(2S)-2-AMINO-3-OXOPROPYL]SULFANYL}-L-HOMOSERINE
HTR	W	BETA-HYDROXYTRYPTOPHANE
HV5	A	TERT-BUTYLALANINE
HVA	V	3-hydroxy-L-valine
HY3	P	3-HYDROXYPROLINE
HYP	P	4-HYDROXYPROLINE
HZP	P	(4S)-4-hydroxy-L-proline
I2F	K	(2~{S},4~{R},5~{E})-5-[(5~{S})-5-azanyl-6-oxidanyl-hexyl]iminohexane-1,2,4-triol
I2M	I	3-methyl-L-alloisoleucine
I3L	C	allyl-cysteine
I4O	H	Histidine oxo-vanadium complex
I58	K	4R-FLUORO-N6-ETHANIMIDOYL-L-LYSINE
IAE	F	(2S)-2-azanyl-4-[4-(trifluoromethyl)phenyl]butanoic acid
IAM	A	4-[(ISOPROPYLAMINO)METHYL]PHENYLALANINE
IC0	X	Fmoc-(S)-2-(4-pentenyl)-glycine
IEL	K	N~6~-[(1Z)-ethanimidoyl]-L-lysine
IGL	G	ALPHA-AMINO-2-INDANACETIC ACID
IIL	I	ISO-ISOLEUCINE
ILE	I	ISOLEUCINE
ILG	E	GLUTAMYL GROUP
ILX	I	4,5-DIHYDROXYISOLEUCINE
IML	I	N-METHYL-ISOLEUCINE
IPG	G	N-ISOPROPYL GLYCINE
IT1	K	(2S)-2-amino-6-[[3-hydroxy-2-methyl-5-(phosphonooxymethyl)pyridin-4-yl]methylideneamino]hexanoic acid
IYR	Y	3-IODO-TYROSINE
IZO	M	(2S)-2-AMINOHEX-5-YNOIC ACID
J2F	Y	(2~{S})-2-azanyl-3-[4-[(2-nitrophenyl)methoxy]phenyl]propanoic acid
J8W	S	(2~{S})-2-azanyl-3-(3-oxidanyl-3-oxidanylidene-propanoyl)oxy-propanoic acid
JJJ	C	S-(pyridin-3-ylcarbonyl)-L-cysteine
JJK	C	S-[(S)-hydroxy(pyridin-3-yl)methyl]-L-cysteine
JJL	C	S-[(S)-hydroxy(5-methoxypyridin-3-yl)methyl]-L-cysteine
JKH	P	4-amino-Proline
JLP	K	(2S)-2-azanyl-6-[E-[5-(hydroxymethyl)-2-methyl-3-oxidanyl-pyridin-4-yl]methylideneamino]hexanoic acid
K1R	C	(2S)-2-AMINO-4-[({[(2R)-2-AMINO-2-CARBOXYETHYL]THIO}AMINO)SULFINYL]BUTANOIC ACID
K5H	C	(2~{R})-2-azanyl-3-[3,3,3-tris(fluoranyl)-2,2-bis(oxidanyl)propyl]sulfanyl-propanoic acid
K5L	S	(2~{R})-2-azanyl-3-(3-oxidanyl-3-oxidanylidene-propanoyl)oxy-propanoic acid
K7K	S	2-azanyl-3-[hexyl-[2-(3-oxidanylpyridin-2-yl)pyridin-3-yl]oxy-phosphoryl]oxy-propanal
KCX	K	LYSINE NZ-CARBOXYLIC ACID
KEO	K	e(R)-beta-lysyl-hydroxylysine
KGC	K	N~6~-[(2R)-2-CARBOXY-5-OXOTETRAHYDROFURAN-2-YL]-L-LYSINE
KNB	A	3-(methylsulfonyl)-L-alanine
KOR	M	L-HOMOCYSTEINE-S-N-S-L-CYSTEINE
KPF	K	N-(1-carboxy-2-fluoro-ethenyl) lysine
KPI	K	(2S)-2-amino-6-[(1-hydroxy-1-oxo-propan-2-ylidene)amino]hexanoic acid
KPY	K	(2R)-2-AZANYL-3-[2-[(E)-(1-OXIDANYL-1-OXIDANYLIDENE-PROPAN-2-YLIDENE)AMINO]ETHYLSULFANYL]PROPANOIC ACID
KR3	K	N~6~-(ethoxycarbonyl)-L-lysine
KST	K	N~6~-(5-CARBOXY-3-THIENYL)-L-LYSINE
KYN	W	(2S)-2-amino-4-(2-aminophenyl)-4-oxobutanoic acid
KYQ	K	(E)-N~6~-(1-carboxy-2-hydroxyethylidene)-L-lysine
L2A	X	(2S,5S,8S,11S,15E,20S)-20-amino-2-(carboxymethyl)-11,20-dimethyl-5,8-bis(2-methylpropyl)-3,6,9,21-tetraoxo-1,4,7,10-tetraazacyclohenicos-15-ene-11-carboxylic acid
L3O	L	(2S,3S)-3-amino-2-hydroxy-5-methylhexanoic acid
LA2	K	N~6~-[(6R)-6,8-disulfanyloctanoyl]-L-lysine
LAA	D	(3R)-3-hydroxy-L-alpha-asparagine
LAL	A	N,N-DIMETHYL-L-ALANINE
LAY	L	N-acetyl-L-leucine
LBY	K	N~6~-(tert-butoxycarbonyl)-L-lysine
LBZ	K	(2~{S})-2-azanyl-6-benzamido-hexanoic acid
LCK	K	(Z)-N~6~-(2-carboxy-1-methylethylidene)-L-lysine
LCX	K	CARBOXYLATED LYSINE
LDH	K	N~6~-ETHYL-L-LYSINE
LED	L	(4R)-5-OXO-L-LEUCINE
LEF	L	(4S)-5-FLUORO-L-LEUCINE
LEH	L	N-[12-(1H-imidazol-1-yl)dodecanoyl]-L-leucine
LEM	L	(3S)-3-amino-5-methylhexan-2-one
LET	K	(Z)-N^6-{3-CARBOXY-1-[(4-CARBOXY-2-OXOBUTOXY)METHYL]PROPYLIDENE}-L-LYSINE
LEU	L	LEUCINE
LHC	X	(2S)-2-amino-4-(4-amino-2-oxopyrimidin-1(2H)-yl)butanoic acid
LLP	K	(2S)-2-amino-6-[[3-hydroxy-2-methyl-5-(phosphonooxymethyl)pyridin-4-yl]methylideneamino]hexanoic acid
LLY	K	NZ-(DICARBOXYMETHYL)LYSINE
LME	E	(2S,3R)-2-azanyl-3-methyl-pentanedioic acid
LMF	K	NZ(N-METHYL THIOFORMAMIDE) LYSINE
LMQ	Q	(3S)-3-methyl-L-glutamine
LP6	K	6-piperidin-1-yl-L-norleucine
LPD	P	L-PROLINAMIDE
LPG	G	(2S)-2-aminobut-3-ynoic acid
LPL	X	LEU-HYDROXYETHYLENE-LEU
LPS	S	O-{HYDROXY[((2R)-2-HYDROXY-3-{[(1S)-1-HYDROXYPENTADECYL]OXY}PROPYL)OXY]PHOSPHORYL}-L-SERINE
LSO	K	(Z)-N~6~-(3-CARBOXY-1-{[(4-CARBOXY-2-OXOBUTYL)SULFONYL]METHYL}PROPYLIDENE)-L-LYSINE
LTA	X	4,8-DIAMINO-3-HYDROXY-OCTANOIC ACID ETHYL ESTER
LTR	W	L-TRYPTOPHAN
LVG	G	L-VINYLGLYCINE
LVN	V	(3S)-4-oxo-L-valine
LWI	F	2-(aminomethyl)-L-phenylalanine
LYF	K	(2E,4S)-2-{[(5S)-5-amino-5-carboxypentyl]imino}-4-hydroxyheptanedioic acid
LYM	K	DEOXY-METHYL-LYSINE
LYN	K	2,6-DIAMINO-HEXANOIC ACID AMIDE
LYO	K	4-HYDROXY-LYSINE
LYR	K	N~6~-[(2Z,4E,6E,8E)-3,7-DIMETHYL-9-(2,6,6-TRIMETHYLCYCLOHEX-1-EN-1-YL)NONA-2,4,6,8-TETRAENYL]LYSINE
LYS	K	LYSINE
LYX	K	N''-(2-COENZYME A)-PROPANOYL-LYSINE
LYZ	K	5-HYDROXYLYSINE
M0H	C	S-(HYDROXYMETHYL)-L-CYSTEINE
M2L	K	(2R)-2-amino-3-(2-dimethylaminoethylsulfanyl)propanoic acid
M2S	M	3-{[(R)-methylsulfinyl]methyl}-L-valine
M3L	K	N-TRIMETHYLLYSINE
MAA	A	N-methyl-L-alanine
MAI	R	DEOXO-METHYLARGININE
MBQ	Y	2-HYDROXY-5-({1-[(4-METHYLPHENOXY)METHYL]-3-OXOPROP-1-ENYL}AMINO)-L-TYROSINE
MC1	S	METHICILLIN ACYL-SERINE
MCG	X	(S)-(ALPHA)-METHYL-4-CARBOXYPHENYLGLYCINE
MCL	K	NZ-(1-CARBOXYETHYL)-LYSINE
MCS	C	MALONYL CYSTEINE
MD3	C	N-(carboxycarbonyl)-S-(naphthalen-2-ylmethyl)-L-cysteine
MDF	Y	META, META'-DI-HYDROXY-PHENYLALANINE
MEA	F	N-METHYLPHENYLALANINE
MEG	E	(2S,3S)-2-azanyl-3-methyl-pentanedioic acid
MEN	N	N-METHYL ASPARAGINE
MEQ	Q	N5-METHYLGLUTAMINE
MET	M	METHIONINE
MF3	X	2-AMINO-4-TRIFLUOROMETHYLSULFANYL-BUTYRIC ACID
MGG	R	2-(2-CARBOXY-ACETYLAMINO)-5-GUANIDINO-PENTANOIC ACID
MGN	Q	2-METHYL-GLUTAMINE
MGY	G	N-METHYLGLYCINE
MHL	L	N-METHYL-4-HYDROXY-LEUCINE
MHO	M	S-OXYMETHIONINE
MHS	H	N1-METHYLATED HISTIDINE
MHU	F	4-N,N-(DIMETHYLAMINO)-L-PHENYLALANINE
MIS	S	MONOISOPROPYLPHOSPHORYLSERINE
MK8	L	2-methyl-L-norleucine
MKF	X	(2~{S})-2-azanyl-3-(dimethylcarbamoyloxy)propanoic acid
ML3	K	2-{[(2R)-2-amino-2-carboxyethyl]sulfanyl}-N,N,N-trimethylethanaminium
MLE	L	N-METHYLLEUCINE
MLL	L	METHYL L-LEUCINATE
MLY	K	N-DIMETHYL-LYSINE
MLZ	K	N-METHYL-LYSINE
MME	M	N-METHYL METHIONINE
MMO	R	N~2~-methyl-L-arginine
MNL	L	4,N-DIMETHYLNORLEUCINE
MNV	V	N-METHYL-C-AMINO VALINE
MOD	X	L-METHIONYL ADENYLATE
MP8	P	(4R)-4-methyl-L-proline
MPH	X	(1-AMINO-3-METHYLSULFANYL-PROPYL)-PHOSPHONIC ACID
MPJ	X	(1-AMINO-3-METHYLSULFANYL-PROPYL)-PHOSPHINIC ACID
MPQ	G	N-METHYL-ALPHA-PHENYL-GLYCINE
MSA	G	(2-S-METHYL) SARCOSINE
MSE	M	SELENOMETHIONINE
MSL	M	(2S)-2-AMINO-4-(METHYLSULFONIMIDOYL)BUTANOIC ACID
MSO	M	SELENOMETHIONINE SELENOXIDE
MSP	X	5'-O-[(L-METHIONYL)-SULPHAMOYL]ADENOSINE
MT2	M	[(3S)-3-amino-3-carboxypropyl](ethyl)methylsulfonium
MTY	Y	META-TYROSINE
MVA	V	N-METHYLVALINE
N10	S	O-[(HEXYLAMINO)CARBONYL]-L-SERINE
N2C	X	N,S-DIMETHYLCYSTEINE
N65	K	(2~{S})-2-azanyl-6-[(~{E})-pentan-2-ylideneamino]hexanal
N7P	P	1-ACETYL-L-PROLINE
N80	P	1-ethenyl-L-proline
NA8	A	(1S)-1-CARBOXY-2-NAPHTHALEN-2-YLETHANAMINIUM
NAL	A	BETA-(2-NAPHTHYL)-ALANINE
NAM	A	NAM NAPTHYLAMINOALANINE
NB8	N	5'-O-[(R)-{[(2S)-2-amino-4-(hydroxyamino)-4-oxobutanoyl]oxy}(hydroxy)phosphoryl]adenosine
NBQ	Y	2-HYDROXY-5-({1-[(2-NAPHTHYLOXY)METHYL]-3-OXOPROP-1-ENYL}AMINO)TYROSINE
NC1	S	NITROCEFIN ACYL-SERINE
NCB	A	N-CARBAMOYL-ALANINE
NCY	X	N-METHYLCYSTEINE
NEM	H	NE2-METHYLATED HISTIDINE
NEP	H	N1-PHOSPHONOHISTIDINE
NFA	F	PHENYLALANINE AMIDE
NIY	Y	META-NITRO-TYROSINE
NLE	L	NORLEUCINE
NLN	L	NORLEUCINE AMIDE
NLO	L	O-METHYL-L-NORLEUCINE
NLP	L	(1-AMINO-PENTYL)-PHOSPHONIC ACID
NLQ	Q	N~2~-ACETYL-L-GLUTAMINE
NLW	L	L-leucinamide
NMC	G	N-CYCLOPROPYLMETHYL GLYCINE
NMM	R	(2S)-2-amino-5-[(N-methylcarbamimidoyl)amino]pentanoic acid
NNH	R	NOR-N-OMEGA-HYDROXY-L-ARGININE
NPH	C	CYSTEINE-METHYLENE-CARBAMOYL-1,10-PHENANTHROLINE
NPI	A	(2S)-2-aminoheptanedioic acid
NSK	X	N-SUCCINYL LYSINE
NTR	Y	META-HYDROXY BETA NOR-TYROSINE
NTY	Y	BETA NOR-TYROSINE
NVA	V	NORVALINE
NYB	C	N-METHYL-S-[(1R)-1-METHYLPROPYL]-L-CYSTEINE
NYS	C	S-{5-[(1R)-2-amino-1-hydroxyethyl]-2,3-dihydroxyphenyl}-L-cysteine
NZC	T	N-methylidene-L-threonine
NZH	H	(2S)-2-AMINO-3-[1-(1H-TETRAAZOL-5-YL)-1H-IMIDAZOL-4-YL]PROPANAL
O12	X	N~5~-dodecanoyl-L-ornithine
O2E	S	(2~{S},3~{R})-2-[(2~{S},3~{R})-1-[(2~{R})-2-azanyl-3-oxidanylidene-propoxy]-3-oxidanyl-1-oxidanylidene-butan-2-yl]-4-[(3~{S},5~{S})-5-[(3-carboxyphenyl)carbamoyl]pyrrolidin-3-yl]sulfanyl-3-methyl-3,4-dihydro-2~{H}-pyrrole-5-carboxylic acid
O6H	W	2,4,6-trimethyl-L-phenylalanine
OAS	S	O-ACETYLSERINE
OBF	X	(2S)-2-amino-4,4-difluorobutanoic acid
OBS	K	(Z)-N^6-[(4S,5R)-5-(2-CARBOXYETHYL)-4-(CARBOXYMETHYL)-1-HYDROXYDIHYDRO-2H-THIOPYRANIUM-3(4H)-YLIDENE]-L-LYSINE
OCS	C	CYSTEINESULFONIC ACID
OCY	C	HYDROXYETHYLCYSTEINE
OHI	H	3-(2-OXO-2H-IMIDAZOL-4-YL)-L-ALANINE
OHS	D	O-(CARBOXYSULFANYL)-4-OXO-L-HOMOSERINE
OIC	X	OCTAHYDROINDOLE-2-CARBOXYLIC ACID
OLE	X	2-HYDROXY-4-METHYL-PENTANOIC ACID
OLT	T	O-METHYL-L-THREONINE
OLZ	S	O-(2-aminoethyl)-L-serine
OMT	M	S-DIOXYMETHIONINE
OMX	Y	(betaR)-beta-hydroxy-L-Tyrosine
OMY	Y	(betaR)-3-chloro-beta-hydroxy-L-tyrosine
ONH	A	N~5~-hydroxy-L-ornithine
ONL	X	5-OXO-L-NORLEUCINE
ORN	A	L-ornithine
ORQ	R	N~5~-ACETYL-L-ORNITHINE
OSE	S	O-SULFO-L-SERINE
OTB	X	TERTIARY-BUTOXYFORMIC ACID
OTH	T	N,O-dimethyl-L-threonine
OXX	D	OXALYL-ASPARTYL ANHYDRIDE
OZW	F	phenylhydrazinyl phenylalanine
P1L	C	S-PALMITOYL-L-CYSTEINE
P2Y	P	(2S)-PYRROLIDIN-2-YLMETHYLAMINE
P9S	C	dihydroxypropylcysteine
PAQ	Y	2-OXY-4-HYDROXY-5-(2-HYDRAZINOPYRIDINE)PHENYLALANINE
PAS	D	2-AMINO-4-OXO-4-PHOSPHONOOXY-BUTYRIC ACID
PAT	W	ALPHA-PHOSPHONO-TRYPTOPHAN
PBB	C	S-(4-BROMOBENZYL)CYSTEINE
PBF	F	PARA-(BENZOYL)-PHENYLALANINE
PCA	Q	PYROGLUTAMIC ACID
PCC	P	5-OXOPROLINE
PCE	X	2-(3-AMINO-4-CYCLOHEXYL-2-HYDROXY-BUTYL)-PENT-4-YNOIC ACID
PCS	F	PHENYLALANYLMETHYLCHLORIDE
PDL	X	N-(5'-PHOSPHOPYRIDOXYL)-L-ALANINE
PE1	K	N~2~-({3-HYDROXY-2-METHYL-5-[(PHOSPHONOOXY)METHYL]PYRIDIN-4-YL}METHYL)-L-LYSINE
PEC	C	S,S-PENTYLTHIOCYSTEINE
PF5	F	2,3,4,5,6-PENTAFLUORO-L-PHENYLALANINE
PFF	F	4-FLUORO-L-PHENYLALANINE
?	S	PENICILLIN G ACYL-SERINE
PGY	G	PHENYLGLYCINE
PH6	P	(4S)-4-cyclohexyl-L-proline
PHA	F	PHENYLALANINAL
PHD	D	ASPARTYL PHOSPHATE
PHE	F	PHENYLALANINE
PHI	F	IODO-PHENYLALANINE
PHL	F	L-PHENYLALANINOL
PIV	X	PIVALIC ACID
PM3	F	2-AMINO-3-(4-PHOSPHONOMETHYL-PHENYL)-PROPIONIC ACID
POK	R	2-[[~{N}-[(4~{S})-4-azanyl-5-oxidanylidene-pentyl]carbamimidoyl]amino]ethanoic acid
POM	P	CIS-5-METHYL-4-OXOPROLINE
PPN	F	PARA-NITROPHENYLALANINE
PR3	C	S,S-PROPYLTHIOCYSTEINE
PRO	P	PROLINE
PRS	P	THIOPROLINE
PRV	G	(2R)-amino(2-nitrophenyl)ethanoic acid
PSH	H	1-thiophosphono-L-histidine
PSW	U	3-(SULFANYLSELANYL)-L-ALANINE
PTH	Y	CE1-METHYLENE-HYDROXY-PHOSPHOTYROSINE
PTM	Y	ALPHA-METHYL-O-PHOSPHOTYROSINE
PTR	Y	O-PHOSPHOTYROSINE
PVH	H	HISTIDINE-METHYL-ESTER
PVL	X	PYRUVOYL GROUP
PYA	A	3-(1,10-PHENANTHROL-2-YL)-L-ALANINE
PYL	O	PYRROLYSINE
PYX	C	S-[S-THIOPYRIDOXAMINYL]CYSTEINE
Q2E	W	(2~{S})-2-azanyl-3-(2-methylsulfanyl-1~{H}-indol-3-yl)propanal
Q3P	K	N~6~-glycyl-L-lysine
Q8X	C	(2~{R})-2-azanyl-3-[(6-pyridin-2-ylpyridin-3-yl)methylsulfanyl]propanal
QCI	Q	L-2-Aminoglutarimide
QCS	C	S-carbamoyl-L-cysteine
QM8	L	6-Sulfanyl-L-norleucine
QMM	Q	N,N-dimethyl-L-glutamine
QNQ	C	4-methylcatechol cysteine
QNT	C	3,6-dimethylcatechol cysteine
QNW	C	3-methylcatechol cysteine
QO2	C	4,5-dimethylcatechol cysteine
QO5	C	3,5-dimethylcatechol cysteine
QO8	C	3,4-dimethylcatechol cysteine
QPA	C	S-[(1S)-1-carboxy-1-(phosphonooxy)ethyl]-L-cysteine
QPH	F	N-formyl-L-phenylalanine
QQ8	Q	(4~{S})-4-azanyl-5-formamido-pentanamide
QQB	X	~{N}-[(2~{S})-2-azanyl-3-naphthalen-1-yl-propyl]methanamide
QVA	C	(2S,3R)-2-{[(2R)-2-amino-2-carboxyethyl]sulfanyl}-3-hydroxybutanedioic acid
R0K	E	(2~{S})-2-[[(4~{S})-4-azanyl-5-oxidanyl-5-oxidanylidene-pentanoyl]amino]hexanedioic acid
R1A	C	3-{[(2,2,5,5-TETRAMETHYL-1-OXO-2,5-DIHYDRO-1H-PYRROLIUM-3-YL)METHYL]DISULFANYL}-D-ALANINE
R4K	W	(2S,3R)-2-azanyl-3-hydroxy-3-[(3S)-3-hydroxy-2-oxo-1H-indol-3-yl]propanoic acid
RE0	W	3-[(3R)-3-hydroxy-2-oxo-2,3-dihydro-1H-indol-3-yl]-L-alanine
RE3	W	3-[(3S)-3-hydroxy-2-oxo-2,3-dihydro-1H-indol-3-yl]-L-alanine
RGL	R	ARGINAL
RGP	E	GAMMA-GLUTAMYL PHOSPHATE
RON	X	NORVALINE
RPI	R	phospho-arginine
RT0	P	(2S,4S)-4-[4-(4-fluorophenyl)-1,2,3-triazol-1-yl]pyrrolidine-2-carboxylic acid
RVJ	A	3-triazan-1-yl-L-alanine
RVX	S	O-[methyl(2-methylpropoxy)phosphoryl]-L-serine
RZ4	S	O-tert-butyl-L-serine
S0R	L	(2S)-2-benzamido-4-methyl-pentanoic acid
S1H	S	1-HEXADECANOSULFONYL-O-L-SERINE
S2C	C	S-2-(BORONOETHYL)-L-CYSTEINE
S2P	A	(2S)-2-amino-3-(4-hydroxy-1,2,5-thiadiazol-3-yl)propanoic acid
SAC	S	N-ACETYL-SERINE
SBL	S	L-NAPHTHYL-1-ACETAMIDO BORONIC ACID ALANINE
SCH	C	S-METHYL-THIO-CYSTEINE
SCS	C	3-(ethyldisulfanyl)-L-alanine
SCY	C	S-ACETYL-CYSTEINE
SD2	X	N-(SULFANYLACETYL)TYROSYLPROLYLMETHIONINAMIDE
SDP	S	2-AMINO-3-(DIETHOXY-PHOSPHORYLOXY)-PROPIONIC ACID
SE7	U	2-AMINO-3-SELENINO-PROPIONIC ACID
SEB	S	O-BENZYLSULFONYL-SERINE
SEC	U	SELENOCYSTEINE
SEG	A	HYDROXYALANINE
SEL	S	2-AMINO-1,3-PROPANEDIOL
SEM	S	O-benzyl-L-serine
SEN	S	O-[N,N-dimethylphosphoramidate]-L-serine
SEP	S	PHOSPHOSERINE
SER	S	SERINE
SET	S	AMINOSERINE
SGB	S	O-[(S)-METHYL(1-METHYLETHOXY)PHOSPHORYL]-L-SERINE
SHC	C	S-HEXYLCYSTEINE
SHP	G	(4-HYDROXYMALTOSEPHENYL)GLYCINE
SHR	K	N-(5-AMINO-5-CARBOXYPENTYL)GLUTAMIC ACID
SIB	C	(2S)-2-AMINO-4-({[(2S,3S,4R,5R)-3,4-DIHYDROXY-5-(6-OXO-1,6-DIHYDRO-9H-PURIN-9-YL)TETRAHYDROFURAN-2-YL]METHYL}THIO)BUTANOIC ACID
SKH	K	(3~{S})-5-[[(5~{S})-5-azanyl-6-oxidanyl-6-oxidanylidene-hexyl]amino]-3-methyl-3-oxidanyl-5-oxidanylidene-pentanoic acid
SLZ	K	L-THIALYSINE
SMC	C	S-METHYLCYSTEINE
SME	M	METHIONINE SULFOXIDE
SMF	F	4-SULFOMETHYL-L-PHENYLALANINE
SNC	C	S-NITROSO-CYSTEINE
SNK	H	(2~{R})-2-azanyl-3-(4-ethanoylsulfanyl-1~{H}-imidazol-5-yl)propanoic acid
SNN	N	L-3-AMINOSUCCINIMIDE
SOC	U	DIOXYSELENOCYSTEINE
SOY	S	OXACILLIN-ACYLATED SERINE
SRZ	S	PROPOXY-L-SERINE
STY	Y	TYROSINE-O-SULPHONIC ACID
SUB	X	3-PHENYL-2-{[4-(TOLUENE-4-SULFONYL)-THIOMORPHOLINE-3-CARBONYL]-AMINO}-PROPIONIC ACID ETHYL ESTER
SUN	S	O-[(R)-(DIMETHYLAMINO)(ETHOXY)PHOSPHORYL]-L-SERINE
SVA	S	SERINE VANADATE
SVV	S	O-[(S)-AMINO(HYDROXY)PHOSPHORYL]-L-SERINE
SVW	S	O-[(R)-AMINO(HYDROXY)PHOSPHORYL]-L-SERINE
SVX	S	O-[(R)-ETHOXY(METHYL)PHOSPHORYL]-L-SERINE
SVY	S	O-[BIS(1-METHYLETHOXY)PHOSPHORYL]-L-SERINE
SVZ	S	O-[(S)-HYDROXY(ISOPROPYLAMINO)PHOSPHORYL]-L-SERINE
SWW	S	(2~{S})-2-azanyl-3-(2-hydroxyethylsulfanyl)propanoic acid
SXE	S	O-{(S)-ETHOXY[(1-METHYLETHYL)AMINO]PHOSPHORYL}-L-SERINE
SYS	U	3-[(2-amino-2-oxoethyl)selanyl]-L-alanine
T0I	Y	(2S)-2-amino-3-(2,4-dihydroxy-5-imidazol-1-yl-phenyl)propanoic acid
T11	F	4-[3-(TRIFLUOROMETHYL)DIAZIRIDIN-3-YL]-L-PHENYLALANINE
T3R	L	N,5-dimethyl-L-norleucine
T66	X	2-AMINOETHYLLYSINE-CARBONYLMETHYLENE-THYMINE
T8L	T	Thio-phosohothreonine
T9E	T	Selenothreonine
TA4	X	(S)-2-[4-(AMINOMETHYL)-1H-1,2,3-TRIAZOL-1-YL]-4-METHYLPENTANOIC ACID
TAV	D	N-METHYL-N-{2-[(2-NAPHTHYLSULFONYL)AMINO]-5-[(2-NAPHTHYLSULFONYL)OXY]BENZOYL}-L-ASPARTIC ACID
TBG	V	3-methyl-L-valine
TBM	T	4-METHYL-4-[(E)-2-BUTENYL]-4,N-DIMETHYL-THREONINE
TCQ	Y	(1S,2R)-N-{(1E)-5-[(2S)-2-amino-2-carboxyethyl]-2-hydroxy-4-oxocyclohexa-2,5-dien-1-ylidene}-2-phenylcyclopropanaminium
TCR	W	CYCLOMETHYLTRYPTOPHAN
TFQ	F	4-(2,2,2-TRIFLUOROETHYL)-L-PHENYLALANINE
TGH	W	6-{[(S)-carboxy(hydroxy)methyl]amino}-7-hydroxy-L-tryptophan
TH5	T	O-acetyl-L-threonine
TH6	T	4-HYDROXY-L-THREONINE
THC	T	N-METHYLCARBONYLTHREONINE
THO	X	REDUCED THREONINE
THR	T	THREONINE
THZ	R	1-[(4S)-4-amino-5-(1,3-benzothiazol-2-yl)-5-oxopentyl]guanidine
TIH	A	BETA(2-THIENYL)ALANINE
TMB	T	N-METHYL-4-[(E)-2-BUTENYL]-4,N-DIMETHYL-THREONINE
TMD	T	(6,7-DIHYDRO)4-[(E)-BUTENYL]-4,N-DIMETHYL-THREONINE
TNB	C	S-(2,3,6-TRINITROPHENYL)CYSTEINE
TNR	S	O-(2-ACETAMIDO-2-DEOXY-ALPHA-D-GALACTOPYRANOSYL)-L-SERINE
TOQ	W	6,7-dihydroxy-L-tryptophan
TPH	X	2-AMINO-3-PHENYL-PROPANE-1,1-DIOL GROUP
TPJ	P	(5R)-5-tert-butyl-L-proline
TPK	P	(1R)-1-[(2S)-pyrrolidin-2-yl]ethane-1,2-diol
TPL	W	TRYPTOPHANOL
TPO	T	PHOSPHOTHREONINE
TPQ	Y	5-(2-CARBOXY-2-AMINOETHYL)-2-HYDROXY-1,4-BENZOQUINONE
TQI	W	N-{[4-CHLORO-3-(TRIFLUOROMETHYL)PHENYL]SULFONYL}-L-TRYPTOPHAN
TQQ	W	(S)-2-AMINO-3-(6,7-DIHYDRO-6-IMINO-7-OXO-1H-INDOL-3-YL)PROPANOIC ACID
TQZ	C	2-AMINO-3-PENTASULFANYLPROPAN-1-OL
TRF	W	N1-FORMYL-TRYPTOPHAN
TRG	K	L-(N,N DIMETHYL)LYSINE
TRN	W	NZ2-TRYPTOPHAN
TRO	W	2-HYDROXY-TRYPTOPHAN
TRP	W	TRYPTOPHAN
TRQ	W	2-AMINO-3-(6,7-DIOXO-6,7-DIHYDRO-1H-INDOL-3-YL)-PROPIONIC ACID
TRW	W	TRW3-(2-AMINO-3-HYDROXY-PROPYL)-6-(N'-CYCLOHEXYL-HYDRAZINO)OCTAHYDRO-INDOL-7-OL
TRX	W	6-HYDROXYTRYPTOPHAN
TRY	W	(2Z)-2-amino-3-(1H-indol-3-yl)prop-2-enoic acid
TS9	I	(2S,3S,4R)-2-amino-3,4-dihydroxy-3-methylpentanoic acid
TST	X	4-METHYL-2-{[4-(TOLUENE-4-SULFONYL)-THIOMORPHOLINE-3-CARBONYL]-AMINO}-PENTANOIC ACID
TSY	C	(2S)-2-amino-3-trisulfanylpropanoic acid
TTQ	W	6-AMINO-7-HYDROXY-L-TRYPTOPHAN
TTS	Y	3-((3E)-4-HYDROXY-3-{[2-(4-HYDROXYPHENYL)ETHYL]IMINO}-6-OXOCYCLOHEXA-1,4-DIEN-1-YL)ALANINE
TXY	Y	3-[(5S)-4,5-dihydroxycyclohexa-1,3-dien-1-yl]-L-alanine
TY1	Y	O-tert-butyl-L-tyrosine
TY2	Y	3-AMINO-L-TYROSINE
TY3	Y	3-HYDROXY-L-TYROSINE
TY5	Y	O-benzyl-L-tyrosine
TYB	Y	TYROSINAL
TYE	Y	4-[(2S)-2-amino-3-hydroxypropyl]phenol
TYI	Y	3,5-DIIODOTYROSINE
TYJ	Y	2,5-dihydroxy-N-methyl-L-tyrosine
TYN	Y	AMINOBENZOFURAZAN-O-TYROSINE
TYO	Y	(4Z,6E)-2-AMINO-7-HYDROPEROXY-4-[(E)-2-HYDROXYVINYL]HEPTA-4,6-DIENOIC ACID
TYQ	Y	3-AMINO-6-HYDROXY-TYROSINE
TYR	Y	TYROSINE
TYS	Y	O-SULFO-L-TYROSINE
TYT	Y	TYROSINE DERIVATIVE
TYX	X	S-(2-ANILINO-2-OXOETHYL)-L-CYSTEINE
TYY	Y	3-(4-HYDROXY-3-IMINO-6-OXO-CYCLOHEXA-1,4-DIENYL)-ALANINE
TZB	X	(4S)-2-[(1E)-1-AMINOPROP-1-ENYL]-4,5-DIHYDRO-1,3-THIAZOLE-4-CARBOXYLIC ACID
TZO	X	1,3-THIAZOLE-4-CARBOXYLIC ACID
UJR	C	(2~{R})-2-azanyl-3-(5-iodanylpyrimidin-2-yl)sulfanyl-propanal
UMA	A	URIDINE-5'-DIPHOSPHATE-N-ACETYLMURAMOYL-L-ALANINE
UN1	X	2-AMINOHEXANEDIOIC ACID
UN2	X	2-AMINO-4,4-DIHYDROXYBUTANOIC ACID
UNK	X	UNKNOWN
UOX	U	3-(oxido-lambda~4~-selanyl)-L-alanine
V3E	F	(2~{S})-2-azanyl-3-(2-hydroxyphenyl)propanoic acid
V44	C	S-[2,2-bis(1-methyl-1H-imidazol-2-yl)ethyl]-L-cysteine
V61	F	2,3,5,6-tetrafluoro-4-iodo-L-phenylalanine
V6W	W	NE-Acetyl-L-tryptophan
VAD	V	DEAMINOHYDROXYVALINE
VAF	V	METHYLVALINE
VAL	V	VALINE
VB1	K	N^6^-[(1R)-2-{[(1S)-1-carboxypropyl]amino}-2-oxo-1-(sulfanylmethyl)ethyl]-6-oxo-L-lysine
VH0	P	(2S,4S)-4-[4-(aminomethyl)-1,2,3-triazol-1-yl]pyrrolidine-2-carboxylic acid
VHF	E	(2~{S})-2-azanyl-5-oxidanylidene-5-phosphonooxy-pentanoic acid
VI3	C	(2~{R})-2-azanyl-3-[bis(oxidanylidene)-$l^{5}-sulfanyl]propanoic acid
VLL	X	(2S)-2,3-DIAMINOBUTANOIC ACID
VLM	X	VALINYLAMINE
VMS	X	5'O-[N-(L-VALYL)SULPHAMOYL]ADENOSINE
VOL	X	L-VALINOL
VPV	K	(2E,4R)-2-{[(5S)-5-amino-5-carboxypentyl]imino}-4-hydroxyheptanedioic acid
VVK	A	N-(2-methoxyphenyl)-2-methyl-L-alanine
WFP	F	3,5-difluoro-L-phenylalanine
WLU	L	(4R)-5-hydroxy-N-methyl-L-leucine
WPA	F	(betaR)-beta-methoxy-L-phenylalanine
WRP	W	(betaR)-beta-hydroxy-1-[(3R)-3-hydroxy-2-methylbutan-2-yl]-L-tryptophan
WVL	V	(2S,3R)-2-amino-3,5-dimethylhex-4-enoic acid
WYK	R	(2S,4S)-4-hydroxy-L-arginine
X2W	E	N-ACETYL-L-GLUTAMYL 5-PHOSPHATE
X60	V	2-ethyl-L-norvaline
XA6	F	(2S)-3-(4-aminocarbonylphenyl)-2-azanyl-propanoic acid
XCN	C	S-cyano-L-cysteine
XPL	O	N~6~-[(3R,5R)-5-amino-3-methyl-D-prolyl]-L-lysine
XPR	P	(2S,3aS,6R,7aS)-6-(sulfooxy)octahydro-1H-indole-2-carboxylic acid
XRE	P	5-hydroxyproline
XSN	N	L-alpha-asparagine
XX1	K	N~6~-7H-PURIN-6-YL-L-LYSINE
Y1V	L	(4R)-5-amino-L-leucine
YCM	C	S-(2-AMINO-2-OXOETHYL)-L-CYSTEINE
YOF	Y	3-FLUOROTYROSINE
YTH	T	O-phosphono-L-allothreonine
YTL	Y	(2~{S})-2-(2-azanylethanoyloxy)-3-(4-hydroxyphenyl)propanoic acid
Z01	A	3-[(2,2-dimethylpropanoyl)amino]-L-alanine
ZCL	F	3,4-dichloro-L-phenylalanine
ZDJ	Y	3-methyl-L-tyrosine
ZFB	X	(3R)-3-{[(BENZYLOXY)CARBONYL]AMINO}-2-OXO-4-PHENYLBUTANE-1-DIAZONIUM
ZI0	P	N-MALONYL-PROLINE
ZJU	D	N-SUCCINYL-ASPARTIC ACID
ZKO	Q	N-SUCCINYL-GLUTAMINE
ZLF	C	S-(1-FLUORO-3,5-DIMETHYLBENZENE)-CYSTEINE
ZQN	V	N-(TERT-BUTYLOXYCARBONYL)-VALINE
ZU0	T	O-tert-butyl-L-threonine
ZV4	F	(2S)-2-azanyl-3-(4-phosphonophenyl)propanoic acid
ZZD	C	S-TRITYL-L-CYSTEINE
ZZJ	A	N^2^-methyl-L-alaninamide
GLY	G
